# Supplementary material for: A Qualitative Study on the Design and Implementation of the National Action Plan on Antimicrobial Resistance in the Philippines
Source: Antibiotics (Basel). 2022 Jun 17;11(6):820. doi: 10.3390/antibiotics11060820 (PMC9220349; doi:10.3390/antibiotics11060820)
Supplement: Supplementary file 1 [file antibiotics-11-00820-s001.zip]

Archive with 1 entries (1 files):
- antibiotics-1687168-supplementary.pdf
